# Supplementary material for: Deetect: A Deep Learning-Based Image Analysis Tool for Quantification of Adherent Cell Populations on Oxygenator Membranes after Extracorporeal Membrane Oxygenation Therapy
Source: Biomolecules. 2022 Dec 3;12(12):1810. doi: 10.3390/biom12121810 (PMC9776364; doi:10.3390/biom12121810)
Supplement: Supplementary file 1 [file biomolecules-12-01810-s001.zip › Supplementary Table S1.csv]

Manual Count	Fiji Auto Count	Deetect
125	126	153
88	88	105
74	74	84
92	106	116
84	92	107
89	109	132
266	311	413
154	190	222
163	191	215
29	27	24
65	65	82
58	55	61
150	166	217
68	67	72
72	69	77
57	52	63
50	52	62
45	41	55
35	36	36
51	51	58
40	42	49
101	126	158
131	162	206
80	76	103
123	138	168
50	55	67
33	37	47
29	34	42
53	63	73
100	87	119
43	57	60
33	37	47
29	34	42
58	63	73
96	87	119
40	57	60
80	105	108
75	80	111
48	56	66
105	115	154
78	73	92
50	59	60
212	237	336
55	59	84
112	143	193
196	231	312
171	177	240
125	146	173
112	122	160
78	81	111
127	141	170
92	102	122
78	85	105
86	101	108
76	94	106
120	125	165
98	114	136
43	55	67
42	46	52
74	77	98
44	46	48
50	49	70
36	37	36
53	59	65
90	105	141
49	53	54
31	33	31
95	115	139
116	143	182
148	166	232
117	135	179
83	105	134
160	178	235
46	45	50
54	51	63
48	48	60
54	70	75
61	63	80
88	97	124
95	100	124
100	113	127
108	135	151
53	59	67
45	42	53
69	80	103
52	71	79
56	62	71
78	86	104
72	80	91
124	128	163
59	61	68
57	60	65
36	34	37
70	77	79
67	81	98
115	136	161
74	75	93
72	62	87
93	96	122
63	75	84
